# Supplementary material for: Efficient Editing of the Nuclear APT Reporter Gene in Chlamydomonas reinhardtii via Expression of a CRISPR-Cas9 Module
Source: Int J Mol Sci. 2019 Mar 12;20(5):1247. doi: 10.3390/ijms20051247 (PMC6429146; doi:10.3390/ijms20051247)
Supplement: Supplementary file 1 [file ijms-20-01247-s001.zip]

Archive with 11 entries (9 files):
- ijms-429196 sp for final/
- ijms-429196 sp for final/Supplemantary Fig 3.pdf
- ijms-429196 sp for final/Supplementary Fig 1.pdf
- ijms-429196 sp for final/Supplementary Fig 2.tif
- ijms-429196 sp for final/Supplementary Fig 4.pdf
- ijms-429196 sp for final/Supplementary material figure legends.docx
- ijms-429196 sp for final/__MACOSX/
- ijms-429196 sp for final/__MACOSX/._Supplemantary Fig 3.pdf
- ijms-429196 sp for final/__MACOSX/._Supplementary Fig 1.pdf
- ijms-429196 sp for final/__MACOSX/._Supplementary Fig 2.tif
- ijms-429196 sp for final/__MACOSX/._Supplementary Fig 4.pdf
